# Supplementary material for: Global Epidemiology and Antimicrobial Resistance of Klebsiella Pneumoniae Carbapenemase (KPC)-Producing Gram-Negative Clinical Isolates: A Review
Source: Microorganisms. 2025 Jul 19;13(7):1697. doi: 10.3390/microorganisms13071697 (PMC12300886; doi:10.3390/microorganisms13071697)
Supplement: Supplementary file 1 [file microorganisms-13-01697-s001.zip]

Archive with 2 entries (2 files):
- microorganisms-3703270-Supplementary table S1.pdf
- microorganisms-3703270-Supplementary Table S2.pdf
